# Supplementary material for: Incoherent dual regulation by a SAM-II riboswitch controlling translation at a distance
Source: RNA Biol. 2022 Aug 11;19(1):980–95. doi: 10.1080/15476286.2022.2110380 (PMC9373788; doi:10.1080/15476286.2022.2110380)
Supplement: Supplemental Material [file KRNB_A_2110380_SM3921.zip]

Archive with 5 entries (5 files):
- Table S1 Plasmids SAM RNA Biol R1.xlsx
- Table S2 Oligos SAM RNA Biol R1.xlsx
- Table_S1_Plasmids_used_in_this_work.docx
- Table_S2_Oligonucleotides_used_in_this_work.docx
- Suppl_Figs_SAM_RNA_Biol_R1_final.pdf
