# Supplementary material for: Incoherent dual regulation by a SAM-II riboswitch controlling translation at a distance
Source: RNA Biol. 2022 Aug 11;19(1):980–95. doi: 10.1080/15476286.2022.2110380 (PMC9373788; doi:10.1080/15476286.2022.2110380)
Supplement: Supplemental Material [file KRNB_A_2110380_SM3921.zip › Table S1 Plasmids SAM RNA Biol R1.xlsx]

## Sheet: Tabelle1
Table S1 Plasmids used in this work
Plasmid*	Description	Reference
pJET1.2/blunt	Cloning vector, Ampr	Thermo Fischer Scientific
pLK46	Contains egfp with GC rich codons; Tcr	McIntosh et al., 2008
pJet-CD33	pJET1.2/blunt derivative; contains the metA region starting from -209 (+1 is the TSS) and encompassing the first 33 codons (ATG1 is considered as the first codon).	This work
pJET-metA-a::b	pJet-CD33 derivative, the metA sequence from +13 to +58 (+1 is the TSS) was deleted by inverse PCR.	This work
pJET-metA-a::c	pJet-CD33 derivative, the metA sequence from +13 to +124 (+1 is the TSS) was deleted by inverse PCR.	This work
pKACIT-FLAG	Integration vector with IPTG incucible promoter and 3×FLAG-tag codons for N-terminal fusion; Nmr	Kretz J and McIntosh M, manuscript in preparation.
pKACIT-FLAG-metK	pKACIT derivative; contains 400 nt of the metK sequence between the XbaI and KpnI restriction sites. The metK sequence, starting from the second codon, was cloned in frame with the 3×FLAG tag codons.	This work
pK18mobsacB	Suicide plasmid with sacB lethal in the presence of sucrose in the medium; Kmr	Schäfer et al., 1994
pSRKGm	Broad host range expression vector with IPTG inducible Plac; Gmr	Khan et al., 2008
pRS1	pSRKGm derivative; the lac module was replaced by a synthetic MCS harbouring restriction sites for NheI, HindIII, XbaI, SpeI, BamHI, PstI, and EcoRI; Gmr	This work
pRS1-T	pRS1 derivative; the transcriptional terminator of the B. japonicum USDA 110 rrn genes was cloned into the EcoRI restriction site.	This work
pRS1-SD-egfp	pRS1-T derivative; a Shine-Dalgarno sequence and egfp were cloned between the XbaI and BamHI restriction sites.	This work
pPmetZ-egfp	pRS-SD-egfp derivative; promotor fusion plasmid; contains the metZ region from -206 to +5 (+1 is the TSS) between the NheI and XbaI restriction sites.	This work
pPmetA-egfp	pRS-SD-egfp derivative; promotor fusion plasmid; contains the metA region from -209 to +5 (+1 is the TSS) between the NheI and XbaI restriction sites.	This work
pTerm-egfp	pPmetA-egfp derivative; RA1 terminator cloned into the XbaI restriction site.	This work
pTerm-M1-egfp	pPmetA-egfp derivative; destabilised RA1 terminator with GG106,107CC mutation cloned into the XbaI restriction site.	This work
pTerm-M1+M2-egfp	pTerm-M1-egfp derivative; contains compensatory CC83,84GG mutation restoring the RA1 terminator.	This work
pRS-'egfp	pRS1-T derivative; harbors truncated egfp starting from the third codon, which was cloned using BamHI and PstI ; lacks a promotor and an RBS.	This work
pCD3-egfp	pRS-'egfp derivative; translational fusion plasmid containing the metA region starting from -209 (+1 is the TSS) and encompassing first 3 codons (ATG1 is considered as the first codon) fused to egfp; NheI and BamHI were used for cloning.	This work
pCD16-egfp	pRS-'egfp derivative; translational fusion plasmid containing the metA region starting from -209 (+1 is the TSS) and encompassing the first 16 codons (ATG1 is considered as the first codon) fused to egfp; NheI and BamHI were used for cloning.	This work
pCD33-egfp	pRS-'egfp derivative; translational fusion plasmid containing the metA region starting from -209 (+1 is the TSS) and encompassing the first 33 codons (ATG1 is considered as the first codon) fused to egfp; NheI and BamHI were used for cloning.	This work
pCD33-M1-egfp	pCD33-egfp derivative; harbors a GG106,107 mutation destabilising the RA1 terminator located between ATG1 and ATG2.	This work
pCD33-AUG1m-egfp	pCD33-egfp derivative; harbors a AT68,69TA mutation in metA; ATG1 is mutated to a stop codon.	This work
pCD33-AUG2m-egfp	pCD33-egfp derivative; harbors a A137C, G139C mutation in metA; ATG2 is mutated to a leucin codon.	This work
pCD33-SDm-egfp	pCD33-egfp derivative; harbors a GG61,62TT mutation in the Shine-Dalgarno sequence of the metA riboswitch.	This work
pCD33-SBPm-egfp	pCD33-egfp derivative; harbors a AAA51,52,53TTT mutation in the SAM-binding pocket of the metA riboswitch.	This work
pAUG1-egfp	pRS1-T derivative; translational fusion plasmid designed to test whether ATG1 can drive translation. The cloned sequence lacks the metAaptamer. It contains PmetA, the SD of the expression platform of the riboswitch, ATG1 and the following codon fused to the third egfp codon. The construct was obtained by overlapping PCR as described, and cloned using NheI and PstI.	This work
pAUG2-egfp	pRS1-T derivative; translational fusion plasmid designed to test whether ATG2 can drive translation. It contains PmetA, a putative SD sequence, ATG2 and the following codon of metA fused to third egfp codon. The construct was obtained by overlapping PCR as described and cloned using NheI and PstI.	This work
pSRKGm-T	pSRKGm derivative; contains the rrn terminator sequence from B. japonicum USDA 110, which was cloned in the HindIII restriction site.	This work
pSRKGm-egfp-T	pSRKGm-T derivative; contains a Shine-Dalgarno sequence and egfp between the BamHI and PstI restriction sites; Gmr	This work
pK18mobsacB-ΔRA	pK18mobsacB derivative for deletion of the aptamer of the metA riboswitch	This work
* The inserts of the most plasmids created in this work were pre-cloned in pJET1.2/blunt. Here, only pJET1.2/blunt-derivatives relevant for the pATG1-egfp and pATG2-egfp cloning are listed.
