# Supplementary material for: Incoherent dual regulation by a SAM-II riboswitch controlling translation at a distance
Source: RNA Biol. 2022 Aug 11;19(1):980–95. doi: 10.1080/15476286.2022.2110380 (PMC9373788; doi:10.1080/15476286.2022.2110380)
Supplement: Supplemental Material [file KRNB_A_2110380_SM3921.zip › Table S2 Oligos SAM RNA Biol R1.xlsx]

## Sheet: Tabelle1
Table S2 Oligonucletides used in this work
Oligonucleotide designation	Sequence	Comment	Reference	Primer pair efficiency (when applicable)
NB RswA-Probe 1	ATCGCGACCGGTCCTCGGAAATC	Northern blot analysis of S. meliloti metA riboswitch sRNA	this work
NB RswA-Probe 2	GCCACGTTAAAGAAGTCGCTAAAGGG	Northern blot analysis of S. meliloti metA riboswitch sRNA	this work
NB RswZ	GCCACGTTAAACAAGTAGCTAAAAAGG	Northern blot analysis of S. meliloti metZ riboswitch	this work
NB 5S rRNA	GTTCGGAATGGGAACGGGTGCAG	Northern blot analysis of S. meliloti 5S rRNA	Baumgardt et al., 2016
Spike T7-RsCrtA-Fw	TAATACGACTCACTATAGGGCCGAATCGCCGATCTAC	For in vitro transcription template; forward primer for amplification of 600 bp of R. sphaeroides crtA; contains T7 promoter sequence	this work
Spike-Rs CrtA-Rv	GGGCTTGCCCTTGAAGTT	For in vitro transcription template; reverse primer for amplification of 600 bp of R. sphaeroides crtA	this work
qRT metA-fwd	CAACAAGATCAAGACCGAGA	S. meliloti metA qRT-PCR analysis, forward primer	this work	1964
qRT metA rev	CAACTCCTTCCAGTAGGTGA	S. meliloti metA qRT-PCR analysis, reverse primer	this work
qRT metZ fwd	ACACCAAGGTCTTCTTCCTC	S. meliloti metZ qRT-PCR analysis, forward primer	this work	1992
qRT metZ rev	CGTCTACCCACTGCTTGTC	S. meliloti metZ qRT-PCR analysis, reverse primer	this work
RsCrtA-qPCR-Fw	CCAGCAGGTTACCTTCTCGA	R. sphaeroides crtA qRT-PCR analysis, forward primer	this work	2009
RsCrtA-qPCR-Rv	TTGCCCTCCCACTTACCAAT	R. sphaeroides crtA qRT-PCR analysis, reverse primer	this work
rpoB-qPCR-Fwd	ATCCTCGACACCTTCTACAC	S. meliloti rpoB qRT-PCR analysis, forward primer	Baumgardt et al., 2016	1.987
rpoB-qPCR-Rev	GATAGTTGCCGTAGAGATCG	S. meliloti rpoB qRT-PCR analysis, reverse primer	Baumgardt et al., 2016
qRT-metK-fwd	GATCATCGTCGACACCTATG	S. meliloti metK qRT-PCR analysis, forward primer	this work	2040
qRT-metK-rev	CCTGATCTTCCGAGACTTTT	S. meliloti metK qRT-PCR analysis, reverse primer	this work
trpE-FW1-qPCR-19	TCCATACCCTCGCGAACTAC	S. meliloti trpE(G) qRT-PCR analysis, forward primer	Melior et al., 2019	1994
trpE-RE1-qPCR-19	CCTTCTTGATCGTCGCCTTG	S. meliloti trpE(G) qRT-PCR analysis, reverse primer	Melior et al., 2019
qRT-RA-fwd	ATCCGTGGTGATTTGGCCG	S. meliloti metA riboswitch containing sRNA qRT-PCR analysis, forward primer	this work	2082
qRT-RA-rev	ATTGTTCCCTCGGCCCTTTA	S. meliloti metA riboswitch containing sRNA qRT-PCR analysis, reverse primer	this work
qRT-RZ-fwd	ATCCCGTGGTGATTTGGC	S. meliloti metZ riboswitch containing sRNA qRT-PCR analysis, forward primer	this work	1931
qRT-RZ-rev	TGACACCCGGCCTTTTTAGC	S. meliloti metZ riboswitch containing sRNA qRT-PCR analysis, reverse primer	this work
qRT-eGFP-Sme-fwd	GGACGACGGCAACTACAAGA	egfp (GC rich codons) qRT-PCR analysis, forward primer	this work	2038
qRT-eGFP-Sme-rev	TTGTACTCCAGCTTGTGCCC	egfp (GC rich codons) qRT-PCR analysis, reverse primer	this work
RcsR1-RT-PCR-f	ATGGCAAACACGCAGAACAT	S. meliloti rnTrpL qRT-PCR analysis, forward primer	Melior et al., 2019	1995
RcsR1-RT-PCR-r	AAAGCCGCCTCGAAATCTCC	S. meliloti rnTrpL qRT-PCR analysis, reverse primer	Melior et al., 2019
SMc03772_f	ATGGCACACAAGAAAGCTG	S. meliloti rpmA qRT-PCR analysis, forward primer	Melior et al., 2021	1932
SMc03772_r	GTAAGCGCAAAAATCGTATG	S. meliloti rpmA qRT-PCR analysis, reverse primer	Melior et al., 2021
MSC-pSRK-se	AATTCCTGCAGGGGATCCACTAGTTCTAGAAAGCTTCTG	pRS1 construction. Sense oligonucleotide used for annealing with the anitsense oligonucleotide MSC-pSRK-as. After annealing, the dsDNA having NheI and EcoRI overhangs was used to replace the lac-module of pSRK-Gm by a synthetic multiple cloning site harbouring restriction sites for NheI, HindIII, XbaI, SpeI, BamHI, PstI, and EcoRI.	this work
MSC-pSRK-as	CTAGCAGAAGCTT TCTAGAACTAGTGGATCCCCTGCAG G	pRS1 construction. Antisense oligonucleotide used for annealing with the sense oligonucleotide MSC-pSRK-se	this work
Bj-Trrn-Fw-2019	AGGCCTGCCA AGGACAAG	pRS1-T construction. Forward primer for amplification of the rrn terminator sequence from B. japonicum USDA 110 for cloning with EcoRI into pRS-1	this work
Bj-Trrn-Rv-2019	CGGAATTCAATTCTTGAAGACCACGGCA	pRS1-T construction. Reverse primer for amplification of rrn terminator sequence from B. japonicum USDA 110 for cloning with EcoRI into pRS-1	this work
XbaI-sSD-egf-fw	AATCTAGATTAAAGAGGAGAAATTAACTATGGTGAGC	pRS1-SD-egfp construction. Forward primer for egfp amplification, with XbaI restriciton site and Shine-Dalgarno sequence	this work
BamHI-egfp-rev	AAGGATCCTTACTTGTACAGCTCGTCCATG	pRS1-SD-egfp construction. Reverse primer for egfpamplification, with BamHI restriciton site	this work
NheI-PmetZ-fwd	ATTGCTAGCAAGGCGAAGATCGAGGCTG	pPmetZ-egfp construction. Forward primer for amplification of the metZ region from -206 (+1 is the TSS ) to +5; contains a NheI restriction site	this work
XbaI-PmetZ-rev	TCTAGACGGGATAAAGCTCCAATACTGCCTG	pPmetZ-egfp construction. Reverse primer for amplification of metZ region from -206 (+1 is the TSS ) to +5; contains a XbaI restriction site	this work
NheI-PmetA-fwd	AATTGCTAGCGTTTCGGGGATAAGGCAG	pPmetA-egfp construction. Forward primer for amplification of metA region from -209 (+1 is the TSS ) to +5; contains a NheI restriction site	this work
XbaI-PmetA-rev	AATCTAGACGGATCATTTGATAGCGCGAG	pPmetA-egfp construction. Reverse primer for amplification of metA region from -206 (+1 is the TSS ) to +5; contains a XbaI restriction site	this work
Term-se	CTAGACGAGGACCGGTCGCGATCGTTTCGCCGCCGGTTTTTT	pTerm-egfp construction. Sense oligonucleotide used for annealing with the antisense oligonucleotide Term-as. After annealing, the dsDNA having XbaI overhangs was cloned into the XbaI site of pPmetA-egfp.	this work
Term-as	CTAGAAAAAACCGGCGGCGAAACGATCGCGACCGGTCCTCGT	pTerm-egfp construction. Antisense oligonucleotide used for annealing with the sense oligonucleotide Term-se	this work
Term-GG106,107CC-se	CTAGACGAGGACCGGTCGCGATCGTTTCGCCGCCCCTTTTTT	pTerm-M1-egfp construction. Sense oligonucleotide used for annealing with the antisense oligonucleotide RA-term-as. After annealing, the dsDNA having XbaI overhangs was cloned into the XbaI site of pPmetA-egfp.	this work
Term-GG106,107CC-as	CTAGAGGAAACCGGCGGCGAAACGATCGCGACCGGTCCTCGT	pTerm-M1-egfp construction. Antisense oligonucleotide used for annealing with the sense oligonucleotide RA-term-se	this work
Term-CC83,84GG-fwd	ACGAGGAGGGGTCGCGATCGTTTCG	pTerm-M1+M2-egfp construction. Forward primer for site directed mutagenesis CC83,84GG	this work
Term-CC83,84GG-rev	CGCGACCCCTCCTCGTCTAGACGGATC	pTerm-M1+M2-egfp construction. Reverse primer for site directed mutagenesis CC83,84GG	this work
TSS-ATG1-fwd	GGTGATGAGGGAACAATGGAT	pAUG1-egfp construction. Forward primer for inverse PCR of pJET-CD33 to obtain metA Δ13-58 deletion (+1 is the TSS), resulting in pJET-metA-a::b	this work
TSS-ATG1-rev	TCCCTCATCACCACGGATCATT	pAUG1-egfp construction. Reverse primer for inverse PCR of pJET-CD33 to obtain metA Δ13-58 deletion (+1 is the TSS), resulting in pJET-metA-a::b	this work
ATG1-egfp-fwd	ATGGATGTGAGCAAGGGCGAGGA	pAUG1-egfp construction. Forward primer for egfp amplfication to clone a metA'::egfp fusion; contains the second codon of metA (ATG1 was considered as the first codon) fused to the third codon of egfp. Used with the reverse primer PstI_egfp_rev. The amplicon was then used in an overlapping PCR with the forward primer NheI-PmetA-fwd and the reverse primer PstI_egfp_rev.	this work
ATG1-egfp-rev	TGCTCACATCCATTGTTCCCTC	pAUG1-egfp construction. Reverse primer for amplfication of the metA region from pJET-metA-a::b containing the Δ13-58 deletion. The primer contains the first 2 codons of metA (ATG1 was considered as the first codon) fused to third codon of egfp. Used with the forward primer NheI-PmetA-fwd. The amplicon was then used in an overlapping PCR with the forward primer NheI-PmetA-fwd and the reverse prim…	this work
TSS-ATG2-fwd	GGTGATGAGTGGACGCCCATG	pAUG2-egfp construction. Forward primer for inverse PCR of pJET-CD33 to obtain metA Δ13-124 deletion (+1 is the TSS), resulting in pJET-metA-a::c	this work
TSS-ATG2-rev	CCACTCATCACCACGGATCATT	pAUG2-egfp construction. Reverse primer for inverse PCR of pJET-CD33 to obtain metA Δ13-124 deletion (+1 is the TSS), resulting in pJET-metA-a::c	this work
ATG2-egfp-fwd	GCCCGTGAGCAAGGGCGAGG	pAUG2-egfp construction. Forward primer for egfp amplfication to clone a metA'::egfp fusion; contains ATG2 and the following codon fused to the third codon of egfp. Used with the reverse primer PstI_egfp_rev. The amplicon was then used in an overlapping PCR with the forward primer NheI-PmetA-fwd and the reverse primer PstI_egfp_rev.	this work
ATG2-egfp-rev	CTCACGGGCATGGGCGTCCA	pAUG2-egfp construction. Reverse primer for amplfication of the metA region from pJET-metA-a::c containing the Δ13-124 deletion. The primer contains ATG2 and the following codon fused to third codon of egfp. Used with the forward primer NheI-PmetA-fwd. The amplicon was then used in an overlapping PCR with the forward primer NheI-PmetA-fwd and the reverse primer PstI_egfp_rev.	this work
PstI_egfp_rev	AACTGCAGTTACTTGTACAGCTCGTCCATG	Reverse primer for amplification of egfp for cloning into pRS-T or pPsinI-T	this work
BamHI-egfp(CD3)-fwd	CGGGATCCAGCAAGGGCGAGGAGCTG	pRS-'egfp construction. Forward primer for amplifaction of egfp starting from the third codon; contains a BamHI restriction site. Used with the reverse primer PstI_egfp_rev	this work
BamHI-metA-CD3-rev	CGGGATCCGAAATCCATTGTTCCCTCGGC	pCD3-egfp construction. Reverse primer containing a BamHI restriction site, used with the forward primer NheI-PmetA-fwd	this work
BamHI-metA-CD16-rev	CGGGATCCCAAAAAAACCGGCGGCGA	pCD16-egfp construction. Reverse primer containing a BamHI restriction site, used with the forward primer NheI-PmetA-fwd	this work
BamHI-metA-CD33-rev	GCGGATCCGGGCAGCGTATCGGGTATCTTG	pCD33-egfp construction. Reverse primer containing a BamHI restriction site, used with the forward primer NheI-PmetA-fwd	this work
metA-ATG1m-fw	GGGAACATAGGATTTCCGAGGACCGGTC	pCD33-AUG1m-egfp construction. Forward primer for site directed mutagenesis AT68,69TA	this work
metA-ATG1m-rev	GGAAATCCTATGTTCCCTCGGCCCTTTAG	pCD33-AUG1m-egfp construction. Reverse primer for site directed mutagenesis AT68,69TA	this work
metA-ATG2m-fw	ACGCCCCTCCCCATCAAGATACCCGAT	pCD33-AUG2m-egfp construction. Forward primer for site directed mutagenesis A137C, G139C	this work
metA-ATG2m-rev	GATGGGGAGGGGCGTCCACTCGATC	pCD33-AUG2m-egfp construction. Reverse primer for site directed mutagenesis A137C, G139C	this work
metA-SDm-fwd	GCCGATTGAACAATGGATTTCCGAG	pCD33-SDm-egfp construction. Forward primer for site directed mutagenesis GG61,62TT	this work
metA-SDm-rev	TTGTTCAATCGGCCCTTTAGCGACTT	pCD33-SDm-egfp construction. Reverse primer for site directed mutagenesis GG61,62TT	this work
metA-SBPm-fwd	TCGCTGGGGGGCCGAGGGAACAAT	pCD33-SBPm-egfp construction. Forward primer for site directed mutagenesis AAA51,52,53TTT	this work
metA-SBPm-rev	TCGGCCCCCCAGCGACTTCTTTAAC	pCD33-SBPm-egfp construction. Reverse primer for site directed mutagenesis AAA51,52,53TTT	this work
metA-M1-fwd	CGCCGCCCCTTTTTTTGTATTCGATCGA	pCD33-M1-egfp construction Forward primer for site directed mutagenesis GG106,107CC destabilising the transcriptional terminator	this work
metA-M1-rev	AAAAAAAGGGGCGGCGAAACGATCGC	pCD33-M1-egfp construction. Reverse primer for site directed mutagenesis GG106,107CC destabilising the transcriptional terminator	this work
HindIII-Bj-Trrn-Fwd	CAGAAGCTTAGGCCTGCCAAGGACAAG	pSRKGm-T construction. Forward primer for B. japonicum rrn sequence amplification for cloning using HindIII into pSRKGm.	this work
HindIII-Bj-Trrn-rev	CCCAAGCTTCAATTCTTGAAGACCACGGC	pSRKGm-T construction. Reverse primer for B. japonicum rrn sequence amplification for cloning using HindIII into pSRKGm.	this work
EcoRI_del_RA2_up_Fw	AAAGAATTCGCGTTTCGGGGATAAGGCAG	pK18mobsacB-ΔRA construction. Forward primer for amplification of the upstream region, which flanks the sequence that should be deleted	this work
Del_RA2_up_RV	GCCGTCGACGGATCCGAGGCAATCATTTGATAGCGCGAGGAGG	pK18mobsacB-ΔRA construction. Reverse primer for amplification of the upstream region, which flanks the sequence that should be deleted	this work
Del_RA2_dw_Fw	TGCCTCGGATCCGTCGACGGCCGAGGGAACAATGGATTTCCGAGG	pK18mobsacB-ΔRA construction. Forward primer for amplification of the downstream region, which flanks the sequence that should be deleted	this work
XbaI_del_RA2_dw_Rv	GCTCTAGACTCGGTCTTGATCTTGTTGGGC	pK18mobsacB-ΔRA construction. Reverse primer for amplification of thedownstream region, which flanks the sequence that should be deleted	this work
Contr_del_RA2 Fw	CCTCCTCGCGCTATCAAATGAT	Test-PCR to distinguish strains S. meliloti 2011 and 2011 ΔRA, forward primer	this work
Contr_del_RA2_Rv	CCGGTCCTCGGAAATCCAT	Test-PCR to distinguish strains S. meliloti 2011 and 2011 ΔRA, reverse primer	this work
pSRK-rev	CAGCAATAGACATAAGCGG	Sequencing primer for pSRKGm	this work
pRS1-rev	GTTATTGGTGCCCTTAAACGC	Sequencing primer for pRS1	this work
